# Supplementary material for: 3D printed objects do not impact the behavior of a coral-associated damselfish or survival of a settling stony coral
Source: PLoS One. 2019 Aug 16;14(8):e0221157. doi: 10.1371/journal.pone.0221157 (PMC6697346; doi:10.1371/journal.pone.0221157)
Supplement: S1 Dataset — (XLSX) [file pone.0221157.s001.xlsx]

## Sheet: Cafeteria Experiment
C. viridis	Coral Species	nGen (s)	XT (s)	SS (s)	Natural (s)	PLA (s)	Not Associated (s)	Total Association Time (s)	Total Trial Time (s)
1	A. formosa	0	0	883	0	0	17	883	900
2	A. formosa	0	795	1	0	2	102	798	900
3	A. formosa	0	29	4	0	0	867	33	900
4	A. formosa	0	0	818	0	0	82	818	900
5	A. formosa	0	0	0	864	0	36	864	900
6	A. formosa	1	2	0	3	0	894	6	900
7	A. formosa	0	0	106	0	0	794	106	900
8	A. formosa	0	0	0	746	0	154	746	900
9	A. formosa	52	4	459	33	0	352	548	900
10	A. formosa	0	858	0	0	0	42	858	900
11	A. formosa	879	0	0	0	0	21	879	900
12	A. formosa	0	874	0	0	0	26	874	900
13	A. formosa	0	0	0	0	0	900	0	900
14	A. formosa	564	0	325	0	0	11	889	900
15	A. formosa	589	0	0	0	0	311	589	900
16	A. formosa	0	0	0	0	0	900	0	900
17	A. formosa	0	0	740	0	0	160	740	900
18	A. formosa	0	422	0	0	0	478	422	900
19	A. formosa	0	0	0	0	0	900	0	900
20	A. formosa	0	0	0	0	0	900	0	900
21	A. formosa	112	2	393	31	275	87	813	900
22	A. formosa	0	0	0	10	0	890	10	900
23	A. formosa	0	3	0	0	0	897	3	900
24	A. formosa	0	0	0	0	0	900	0	900
25	A. formosa	0	0	0	472	0	428	472	900
26	A. formosa	0	889	0	0	0	11	889	900
27	A. formosa	0	818	0	0	0	82	818	900
28	A. formosa	0	0	885	0	0	15	885	900
29	A. formosa	0	0	0	0	0	900	0	900
30	P. damicornis	0	0	375	0	0	525	375	900
31	P. damicornis	890	0	0	0	0	10	890	900
32	P. damicornis	0	0	0	0	0	900	0	900
33	P. damicornis	0	2	0	0	0	898	2	900
34	P. damicornis	0	0	781	0	94	25	875	900
35	P. damicornis	0	0	10	0	0	890	10	900
36	P. damicornis	0	0	0	0	0	900	0	900
37	P. damicornis	0	806	0	0	0	94	806	900
38	P. damicornis	0	0	0	0	0	900	0	900
39	P. damicornis	0	0	0	0	876	24	876	900
40	P. damicornis	0	0	0	0	0	900	0	900
41	P. damicornis	0	0	0	0	885	15	885	900
42	P. damicornis	0	0	0	0	0	900	0	900
43	P. damicornis	362	2	171	0	0	365	535	900
44	P. damicornis	0	0	0	0	2	898	2	900

## Sheet: Activity Level
Material Treatment	Coral Species	Max Horiz Distance (cm)	Max Vert Distance (cm)	Max Distance (cm)	Mode Horiz Dist (cm)	Mode Vert Dist (cm)	Mode Dist (cm)	Time in shelter (s)	Time in Shelter (%)	Lines Crossed
Natural	A. formosa	0	0	0	0	0	0	600	100	0
Natural	A. formosa	24	16	28.8444	12	16	20	0	0	37
Natural	A. formosa	0	0	0	0	0	0	600	100	0
Natural	A. formosa	24	16	28.8444	12	12	16.9706	90	15	263
Natural	A. formosa	12	16	20	8	16	17.8885	0	0	8
Natural	A. formosa	24	16	28.8444	20	8	21.5407	0	0	221
Natural	P. damicornis	4	8	8.94427	4	4	5.65685	561	93.5	14
Natural	P. damicornis	0	0	0	0	0	0	600	100	0
Natural	P. damicornis	0	0	0	0	0	0	600	100	0
Natural	P. damicornis	20	16	25.6125	12	12	16.9706	0	0	66
Natural	P. damicornis	0	0	0	0	0	0	600	100	0
Natural	P. damicornis	24	16	28.8444	16	12	20	31	5.16667	257
nGen	A. formosa	8	4	8.94427	8	4	8.94427	0	0	0
nGen	A. formosa	24	16	28.8444	20	12	23.3238	0	0	265
nGen	A. formosa	24	16	28.8444	8	8	11.3137	0	0	451
nGen	A. formosa	24	4	24.3311	24	4	24.3311	0	0	0
nGen	A. formosa	24	4	24.3311	0	0	0	581	96.8333	9
nGen	A. formosa	4	16	16.4924	4	16	16.4924	0	0	0
nGen	P. damicornis	0	0	0	0	0	0	600	100	0
nGen	P. damicornis	24	16	28.8444	8	12	14.4222	14	2.33333	141
nGen	P. damicornis	0	0	0	0	0	0	600	100	0
nGen	P. damicornis	0	16	16	4	12	12.6491	0	0	138
nGen	P. damicornis	0	0	0	0	0	0	600	100	0
nGen	P. damicornis	24	16	28.8444	12	8	14.4222	0	0	123
PLA	A. formosa	24	16	28.8444	4	16	16.4924	0	0	9
PLA	A. formosa	0	0	0	0	0	0	600	100	0
PLA	A. formosa	0	0	0	0	0	0	600	100	0
PLA	A. formosa	24	16	28.8444	24	12	26.8328	0	0	641
PLA	A. formosa	12	16	20	8	16	17.8885	0	0	30
PLA	A. formosa	0	0	0	0	0	0	600	100	0
PLA	P. damicornis	0	0	0	0	0	0	600	100	0
PLA	P. damicornis	24	4	24.3311	24	4	24.3311	0	0	0
PLA	P. damicornis	8	16	17.8885	8	12	14.4222	98	16.3333	15
PLA	P. damicornis	24	16	28.8444	12	12	16.9706	6	1	179
PLA	P. damicornis	4	12	12.6491	0	0	0	596	99.3333	4
PLA	P. damicornis	20	16	25.6125	16	12	20	0	0	64
SS	A. formosa	0	0	0	0	0	0	600	100	0
SS	A. formosa	4	8	8.94427	4	4	5.65685	598	99.6667	3
SS	A. formosa	0	0	0	0	0	0	600	100	0
SS	A. formosa	24	16	28.8444	20	8	21.5407	0	0	316
SS	A. formosa	0	0	0	0	0	0	600	100	0
SS	A. formosa	8	16	17.8885	8	16	17.8885	0	0	9
SS	P. damicornis	24	8	25.2982	12	4	12.6491	3	0.5	32
SS	P. damicornis	24	16	28.8444	12	16	20	0	0	36
SS	P. damicornis	0	0	0	0	0	0	600	100	0
SS	P. damicornis	0	0	0	0	0	0	600	100	0
SS	P. damicornis	12	16	20	8	8	11.3137	181	30.1667	88
SS	P. damicornis	0	0	0	0	0	0	600	100	0
XT	A. formosa	4	12	12.6491	4	4	5.65685	313	52.1667	32
XT	A. formosa	20	16	25.6125	20	16	25.6125	0	0	0
XT	A. formosa	4	16	16.4924	4	16	16.4924	0	0	4
XT	A. formosa	20	16	25.6125	16	12	20	0	0	95
XT	A. formosa	0	0	0	0	0	0	600	100	0
XT	A. formosa	16	16	22.6274	16	16	22.6274	0	0	2
XT	P. damicornis	0	0	0	0	0	0	600	100	0
XT	P. damicornis	0	0	0	0	0	0	600	100	0
XT	P. damicornis	24	16	28.8444	20	8	21.5407	58	9.66667	118
XT	P. damicornis	24	16	28.8444	12	12	16.9706	25	4.16667	116
XT	P. damicornis	24	16	28.8444	16	12	20	2	0.333333	326
XT	P. damicornis	24	8	25.2982	16	4	16.4924	18	3	95

## Sheet: Settlement
Date	Treatment	Individuals Not Found	Dead Individuals	Individuals on Tile	Individuals on Glass	Individuals Not Settled		Nomenclature	Treatment
2017-05-28	A1	0	0	0	0	7		A	PLA/PHA
2017-05-28	A2	0	0	0	0	7		B	nGen
2017-05-28	A3	0	0	0	0	7		C	XT
2017-05-28	A4	0	0	0	0	7		D	SS
2017-05-28	A5	0	0	1	0	6		E	Control
2017-05-28	A6	0	0	1	0	6
2017-05-28	A7	0	0	0	0	7
2017-05-28	A8	0	0	0	0	7
2017-05-28	A9	0	0	0	0	7
2017-05-28	A10	0	0	0	0	7
2017-05-28	A11	1	0	0	0	6
2017-05-28	A12	0	0	0	0	7
2017-05-28	B1	0	0	0	0	7
2017-05-28	B2	0	0	0	3	4
2017-05-28	B3	0	0	0	0	7
2017-05-28	B4	0	0	0	0	7
2017-05-28	B5	0	0	0	0	7
2017-05-28	B6	0	0	0	0	7
2017-05-28	B7	0	0	1	0	6
2017-05-28	B8	0	0	0	0	7
2017-05-28	B9	0	0	0	0	7
2017-05-28	B10	0	0	0	0	7
2017-05-28	B11	0	0	0	0	7
2017-05-28	B12	0	0	0	0	7
2017-05-28	C1	0	0	0	0	7
2017-05-28	C2	0	0	1	2	4
2017-05-28	C3	0	0	1	1	5
2017-05-28	C4	0	0	2	1	4
2017-05-28	C5	0	0	0	0	7
2017-05-28	C6	0	0	0	0	7
2017-05-28	C7	0	0	0	0	7
2017-05-28	C8	0	1	0	0	6
2017-05-28	C9	0	0	0	0	7
2017-05-28	C10	0	0	0	0	7
2017-05-28	C11	0	0	1	0	6
2017-05-28	C12	0	1	1	0	5
2017-05-28	D1	0	0	0	6	1
2017-05-28	D2	0	0	1	0	6
2017-05-28	D3	0	0	0	2	5
2017-05-28	D4	0	0	0	0	7
2017-05-28	D5	0	0	0	0	7
2017-05-28	D6	0	0	0	0	7
2017-05-28	D7	0	1	0	0	6
2017-05-28	D8	0	0	0	0	7
2017-05-28	D9	0	0	1	0	6
2017-05-28	D10	0	2	0	0	5
2017-05-28	D11	0	1	1	0	5
2017-05-28	D12	0	0	0	0	7
2017-05-28	X1	0	0	0	0	7
2017-05-28	X2	0	0	0	0	7
2017-05-28	X3	0	0	0	0	7
2017-05-28	X4	0	0	0	0	7
2017-05-28	X5	0	0	0	0	7
2017-05-28	X6	0	0	0	0	7
2017-05-28	X7	0	0	0	0	7
2017-05-28	X8	0	0	0	0	7
2017-05-28	X9	0	0	0	0	7
2017-05-28	X10	0	0	0	0	7
2017-05-28	X11	0	0	0	0	7
2017-05-28	X12	0	0	0	0	8
2017-05-29	A1	0	1	0	0	6
2017-05-29	A2	0	0	0	0	7
2017-05-29	A3	0	0	0	0	7
2017-05-29	A4	0	0	0	0	7
2017-05-29	A5	0	0	1	0	6
2017-05-29	A6	0	0	1	0	6
2017-05-29	A7	0	0	0	0	7
2017-05-29	A8	0	0	1	0	6
2017-05-29	A9	0	0	0	0	7
2017-05-29	A10	0	0	0	0	7
2017-05-29	A11	1	0	0	0	6
2017-05-29	A12	0	0	0	0	7
2017-05-29	B1	0	0	0	0	7
2017-05-29	B2	0	0	0	3	4
2017-05-29	B3	0	0	0	1	6
2017-05-29	B4	0	0	0	0	7
2017-05-29	B5	0	0	0	0	7
2017-05-29	B6	0	0	0	0	7
2017-05-29	B7	0	0	1	0	6
2017-05-29	B8	0	0	0	1	6
2017-05-29	B9	0	0	0	0	7
2017-05-29	B10	0	0	0	0	7
2017-05-29	B11	0	1	0	0	6
2017-05-29	B12	0	0	0	0	7
2017-05-29	C1	0	0	0	0	7
2017-05-29	C2	0	0	1	2	4
2017-05-29	C3	0	0	1	1	5
2017-05-29	C4	0	0	2	1	4
2017-05-29	C5	0	0	0	0	7
2017-05-29	C6	0	0	0	0	7
2017-05-29	C7	0	0	0	0	7
2017-05-29	C8	0	1	0	0	6
2017-05-29	C9	0	0	0	1	6
2017-05-29	C10	0	0	0	0	7
2017-05-29	C11	0	0	1	0	6
2017-05-29	C12	0	1	1	0	5
2017-05-29	D1	0	0	0	6	1
2017-05-29	D2	0	0	1	0	6
2017-05-29	D3	0	0	0	2	5
2017-05-29	D4	1	0	0	0	6
2017-05-29	D5	0	0	0	0	7
2017-05-29	D6	0	0	0	0	7
2017-05-29	D7	0	1	0	1	5
2017-05-29	D8	0	0	2	0	5
2017-05-29	D9	0	0	1	0	6
2017-05-29	D10	0	2	0	0	5
2017-05-29	D11	0	1	1	0	5
2017-05-29	D12	0	1	1	0	5
2017-05-29	X1	0	0	0	0	7
2017-05-29	X2	0	0	0	0	7
2017-05-29	X3	0	0	0	0	7
2017-05-29	X4	0	1	0	0	6
2017-05-29	X5	0	0	0	0	7
2017-05-29	X6	0	0	0	0	7
2017-05-29	X7	0	0	0	0	7
2017-05-29	X8	0	0	0	0	7
2017-05-29	X9	0	0	0	0	7
2017-05-29	X10	0	0	0	0	7
2017-05-29	X11	0	0	0	0	7
2017-05-29	X12	0	0	0	0	8
2017-05-30	A1	0	1	0	0	6
2017-05-30	A2	0	0	0	0	7
2017-05-30	A3	0	0	1	0	6
2017-05-30	A4	0	0	0	0	7
2017-05-30	A5	0	0	1	0	6
2017-05-30	A6	0	0	1	0	6
2017-05-30	A7	0	0	0	0	7
2017-05-30	A8	0	1	1	0	5
2017-05-30	A9	0	0	0	0	7
2017-05-30	A10	0	0	0	0	7
2017-05-30	A11	1	0	0	0	6
2017-05-30	A12	0	0	0	0	7
2017-05-30	B1	0	0	0	0	7
2017-05-30	B2	0	0	0	3	4
2017-05-30	B3	0	0	0	1	6
2017-05-30	B4	0	0	0	0	7
2017-05-30	B5	0	0	0	0	7
2017-05-30	B6	0	0	0	0	7
2017-05-30	B7	0	1	1	0	5
2017-05-30	B8	0	1	0	0	6
2017-05-30	B9	0	0	0	0	7
2017-05-30	B10	0	1	0	0	6
2017-05-30	B11	0	1	0	0	6
2017-05-30	B12	0	0	0	0	7
2017-05-30	C1	0	0	0	0	7
2017-05-30	C2	0	0	1	2	4
2017-05-30	C3	0	0	1	1	5
2017-05-30	C4	0	0	2	1	4
2017-05-30	C5	0	0	0	0	7
2017-05-30	C6	0	0	0	0	7
2017-05-30	C7	0	0	0	0	7
2017-05-30	C8	0	1	0	0	6
2017-05-30	C9	0	0	0	1	6
2017-05-30	C10	0	0	0	0	7
2017-05-30	C11	0	0	1	0	6
2017-05-30	C12	0	1	1	0	5
2017-05-30	D1	0	0	0	6	1
2017-05-30	D2	0	0	1	0	6
2017-05-30	D3	0	1	0	2	4
2017-05-30	D4	1	0	0	0	6
2017-05-30	D5	0	0	0	0	7
2017-05-30	D6	0	0	0	0	7
2017-05-30	D7	0	1	0	1	5
2017-05-30	D8	0	0	2	0	5
2017-05-30	D9	0	0	1	0	6
2017-05-30	D10	0	2	0	0	5
2017-05-30	D11	0	1	1	0	5
2017-05-30	D12	0	1	1	0	5
2017-05-30	X1	0	0	0	0	7
2017-05-30	X2	0	0	0	0	7
2017-05-30	X3	0	0	0	0	7
2017-05-30	X4	0	1	0	0	6
2017-05-30	X5	0	0	0	0	7
2017-05-30	X6	0	0	0	0	7
2017-05-30	X7	0	0	0	0	7
2017-05-30	X8	0	0	0	0	7
2017-05-30	X9	0	0	0	0	7
2017-05-30	X10	0	0	0	0	7
2017-05-30	X11	0	0	0	0	7
2017-05-30	X12	0	0	0	0	8
2017-05-31	A1	0	1	0	0	6
2017-05-31	A2	0	0	0	0	7
2017-05-31	A3	0	0	2	0	5
2017-05-31	A4	0	0	0	0	7
2017-05-31	A5	1	1	1	0	5
2017-05-31	A6	0	0	1	1	5
2017-05-31	A7	0	0	0	0	7
2017-05-31	A8	0	1	1	0	5
2017-05-31	A9	0	0	0	0	7
2017-05-31	A10	0	0	0	0	7
2017-05-31	A11	1	0	0	0	6
2017-05-31	A12	0	0	0	0	7
2017-05-31	B1	0	0	0	0	7
2017-05-31	B2	0	0	0	3	4
2017-05-31	B3	0	0	1	1	5
2017-05-31	B4	0	0	0	0	7
2017-05-31	B5	0	1	0	0	6
2017-05-31	B6	0	0	0	0	7
2017-05-31	B7	0	1	1	0	5
2017-05-31	B8	0	1	0	0	6
2017-05-31	B9	0	0	0	0	7
2017-05-31	B10	0	1	0	0	6
2017-05-31	B11	0	1	0	0	6
2017-05-31	B12	0	0	0	0	7
2017-05-31	C1	0	0	0	0	7
2017-05-31	C2	0	0	1	2	4
2017-05-31	C3	0	0	1	1	5
2017-05-31	C4	0	0	2	1	4
2017-05-31	C5	0	0	1	1	5
2017-05-31	C6	0	0	0	0	7
2017-05-31	C7	0	0	0	0	7
2017-05-31	C8	0	1	0	0	6
2017-05-31	C9	0	0	0	1	6
2017-05-31	C10	0	0	0	0	7
2017-05-31	C11	0	0	1	0	6
2017-05-31	C12	0	2	1	0	4
2017-05-31	D1	0	1	0	5	1
2017-05-31	D2	0	0	1	0	6
2017-05-31	D3	0	1	0	2	4
2017-05-31	D4	1	0	0	1	5
2017-05-31	D5	0	0	0	0	7
2017-05-31	D6	0	1	0	0	6
2017-05-31	D7	0	1	0	1	5
2017-05-31	D8	0	1	1	0	5
2017-05-31	D9	0	0	1	0	6
2017-05-31	D10	0	2	0	0	5
2017-05-31	D11	0	4	1	0	2
2017-05-31	D12	0	1	1	0	5
2017-05-31	X1	0	1	0	0	6
2017-05-31	X2	0	0	0	0	7
2017-05-31	X3	0	1	0	0	6
2017-05-31	X4	0	1	0	0	6
2017-05-31	X5	0	0	0	0	7
2017-05-31	X6	0	1	0	0	6
2017-05-31	X7	0	0	0	0	7
2017-05-31	X8	0	0	0	0	7
2017-05-31	X9	0	0	0	0	7
2017-05-31	X10	0	2	0	0	5
2017-05-31	X11	0	0	0	0	7
2017-05-31	X12	0	0	0	0	8
2017-06-01	A1	0	1	0	0	6
2017-06-01	A2	0	0	0	0	7
2017-06-01	A3	0	0	2	0	5
2017-06-01	A4	0	0	0	1	7
2017-06-01	A5	0	0	1	0	6
2017-06-01	A6	0	1	1	1	4
2017-06-01	A7	0	0	0	0	7
2017-06-01	A8	0	1	0	1	5
2017-06-01	A9	0	0	0	0	7
2017-06-01	A10	0	0	0	0	7
2017-06-01	A11	0	0	1	0	6
2017-06-01	A12	1	0	0	0	6
2017-06-01	B1	0	1	0	0	6
2017-06-01	B2	0	0	0	3	4
2017-06-01	B3	0	0	1	1	5
2017-06-01	B4	0	0	1	0	6
2017-06-01	B5	0	1	0	0	6
2017-06-01	B6	0	0	0	0	7
2017-06-01	B7	0	2	1	0	4
2017-06-01	B8	0	1	0	0	6
2017-06-01	B9	0	0	1	0	6
2017-06-01	B10	0	1	0	0	6
2017-06-01	B11	0	1	0	1	5
2017-06-01	B12	0	0	0	0	7
2017-06-01	C1	0	0	0	0	7
2017-06-01	C2	0	0	1	2	4
2017-06-01	C3	0	0	1	1	5
2017-06-01	C4	0	0	3	1	3
2017-06-01	C5	0	1	0	1	5
2017-06-01	C6	0	0	0	2	5
2017-06-01	C7	0	0	0	0	7
2017-06-01	C8	0	1	0	0	6
2017-06-01	C9	0	0	0	1	6
2017-06-01	C10	0	0	1	0	6
2017-06-01	C11	0	0	1	0	6
2017-06-01	C12	0	2	1	0	4
2017-06-01	D1	0	1	0	4	2
2017-06-01	D2	0	0	1	0	6
2017-06-01	D3	0	1	0	2	4
2017-06-01	D4	0	0	0	1	5
2017-06-01	D5	0	1	0	0	6
2017-06-01	D6	0	1	0	0	6
2017-06-01	D7	0	1	0	1	5
2017-06-01	D8	0	1	1	0	5
2017-06-01	D9	0	1	1	0	5
2017-06-01	D10	0	2	0	0	5
2017-06-01	D11	0	4	1	0	2
2017-06-01	D12	0	1	1	0	5
2017-06-01	X1	0	1	0	0	6
2017-06-01	X2	0	0	0	0	7
2017-06-01	X3	0	1	0	0	6
2017-06-01	X4	0	1	0	0	6
2017-06-01	X5	0	2	0	0	5
2017-06-01	X6	0	1	0	0	6
2017-06-01	X7	0	0	0	1	6
2017-06-01	X8	0	0	0	0	7
2017-06-01	X9	0	0	0	0	7
2017-06-01	X10	0	2	0	0	5
2017-06-01	X11	0	0	0	0	7
2017-06-01	X12	0	0	0	0	8
2017-06-02	A1	0	1	2	1	3
2017-06-02	A2	0	0	0	0	7
2017-06-02	A3	0	0	2	0	5
2017-06-02	A4	0	0	1	0	6
2017-06-02	A5	0	2	1	0	4
2017-06-02	A6	0	1	1	1	4
2017-06-02	A7	0	0	1	0	6
2017-06-02	A8	0	1	0	1	5
2017-06-02	A9	0	0	0	0	7
2017-06-02	A10	0	0	0	0	7
2017-06-02	A11	0	0	1	0	6
2017-06-02	A12	1	0	1	0	5
2017-06-02	B1	0	1	0	0	6
2017-06-02	B2	0	0	0	3	4
2017-06-02	B3	0	0	1	1	5
2017-06-02	B4	0	0	1	0	6
2017-06-02	B5	0	1	0	0	6
2017-06-02	B6	0	1	1	1	4
2017-06-02	B7	0	3	1	0	3
2017-06-02	B8	0	2	1	0	4
2017-06-02	B9	0	0	1	0	6
2017-06-02	B10	0	1	0	0	6
2017-06-02	B11	0	1	0	1	5
2017-06-02	B12	0	0	0	0	7
2017-06-02	C1	0	0	0	0	7
2017-06-02	C2	0	0	1	2	4
2017-06-02	C3	0	0	1	1	5
2017-06-02	C4	0	0	4	1	2
2017-06-02	C5	0	2	1	2	2
2017-06-02	C6	0	1	1	2	3
2017-06-02	C7	0	0	0	1	6
2017-06-02	C8	0	1	0	0	6
2017-06-02	C9	0	0	0	1	6
2017-06-02	C10	0	0	1	0	6
2017-06-02	C11	0	0	2	1	4
2017-06-02	C12	0	2	1	0	4
2017-06-02	D1	0	1	0	5	1
2017-06-02	D2	0	0	1	0	6
2017-06-02	D3	0	1	0	2	4
2017-06-02	D4	2	0	0	1	4
2017-06-02	D5	0	1	1	0	5
2017-06-02	D6	0	1	0	0	6
2017-06-02	D7	0	1	0	1	5
2017-06-02	D8	0	1	1	0	5
2017-06-02	D9	0	1	1	0	5
2017-06-02	D10	0	2	0	0	5
2017-06-02	D11	0	4	1	0	2
2017-06-02	D12	0	1	1	0	5
2017-06-02	X1	0	1	0	0	6
2017-06-02	X2	0	1	0	0	6
2017-06-02	X3	0	0	0	3	4
2017-06-02	X4	0	1	0	0	6
2017-06-02	X5	0	1	0	1	5
2017-06-02	X6	0	1	0	0	6
2017-06-02	X7	0	0	0	3	4
2017-06-02	X8	0	0	0	0	7
2017-06-02	X9	0	0	0	0	7
2017-06-02	X10	0	2	0	0	5
2017-06-02	X11	0	0	0	0	7
2017-06-02	X12	0	0	0	2	6
2017-06-03	A1	0	1	2	1	3
2017-06-03	A2	0	0	2	1	4
2017-06-03	A3	0	0	4	0	3
2017-06-03	A4	0	1	1	1	4
2017-06-03	A5	0	2	1	1	3
2017-06-03	A6	0	1	2	1	3
2017-06-03	A7	0	0	1	0	6
2017-06-03	A8	0	0	0	4	3
2017-06-03	A9	0	0	0	0	7
2017-06-03	A10	0	0	0	0	7
2017-06-03	A11	0	0	1	0	6
2017-06-03	A12	0	0	1	0	6
2017-06-03	B1	0	1	0	0	6
2017-06-03	B2	0	0	0	3	4
2017-06-03	B3	0	0	1	1	5
2017-06-03	B4	0	0	2	0	5
2017-06-03	B5	0	1	1	0	5
2017-06-03	B6	0	1	1	2	3
2017-06-03	B7	0	3	1	0	3
2017-06-03	B8	0	3	0	0	4
2017-06-03	B9	0	1	2	0	4
2017-06-03	B10	0	1	0	0	6
2017-06-03	B11	0	1	0	1	5
2017-06-03	B12	0	1	0	0	6
2017-06-03	C1	0	0	0	3	4
2017-06-03	C2	0	0	1	2	3
2017-06-03	C3	0	0	2	1	4
2017-06-03	C4	0	0	4	2	1
2017-06-03	C5	1	2	1	1	2
2017-06-03	C6	0	1	1	3	2
2017-06-03	C7	0	0	0	1	6
2017-06-03	C8	0	1	0	3	3
2017-06-03	C9	0	1	0	1	5
2017-06-03	C10	0	1	0	0	6
2017-06-03	C11	0	0	3	1	3
2017-06-03	C12	0	2	1	0	4
2017-06-03	D1	0	1	0	4	2
2017-06-03	D2	0	1	2	0	4
2017-06-03	D3	0	1	0	2	4
2017-06-03	D4	1	1	1	1	3
2017-06-03	D5	0	1	1	1	4
2017-06-03	D6	0	1	0	1	5
2017-06-03	D7	0	3	1	0	3
2017-06-03	D8	0	2	1	0	4
2017-06-03	D9	0	1	1	2	3
2017-06-03	D10	0	2	1	0	4
2017-06-03	D11	0	4	1	0	2
2017-06-03	D12	0	5	1	0	1
2017-06-03	X1	0	1	0	1	5
2017-06-03	X2	0	1	0	0	6
2017-06-03	X3	0	0	0	3	4
2017-06-03	X4	0	1	0	0	6
2017-06-03	X5	0	1	0	1	5
2017-06-03	X6	0	1	0	0	6
2017-06-03	X7	0	2	0	1	4
2017-06-03	X8	0	0	0	0	7
2017-06-03	X9	0	0	0	0	7
2017-06-03	X10	0	2	0	0	5
2017-06-03	X11	0	0	0	0	7
2017-06-03	X12	0	0	0	2	6
2017-06-04	A1	0	1	2	1	3
2017-06-04	A2	0	1	2	0	4
2017-06-04	A3	0	0	4	0	3
2017-06-04	A4	0	1	1	1	4
2017-06-04	A5	0	3	1	0	3
2017-06-04	A6	0	1	3	1	2
2017-06-04	A7	0	0	3	0	4
2017-06-04	A8	0	2	1	2	2
2017-06-04	A9	0	1	0	2	4
2017-06-04	A10	0	0	0	0	7
2017-06-04	A11	0	0	1	0	6
2017-06-04	A12	0	0	1	0	6
2017-06-04	B1	0	2	0	0	5
2017-06-04	B2	0	1	0	3	3
2017-06-04	B3	0	0	1	1	5
2017-06-04	B4	0	3	1	0	3
2017-06-04	B5	0	1	1	0	5
2017-06-04	B6	0	2	1	3	1
2017-06-04	B7	0	3	1	0	3
2017-06-04	B8	0	3	1	0	3
2017-06-04	B9	0	3	0	0	4
2017-06-04	B10	0	1	0	1	5
2017-06-04	B11	0	1	0	1	5
2017-06-04	B12	0	1	0	1	5
2017-06-04	C1	0	5	0	0	2
2017-06-04	C2	0	1	1	2	3
2017-06-04	C3	0	0	2	1	4
2017-06-04	C4	0	0	4	2	1
2017-06-04	C5	1	1	1	2	2
2017-06-04	C6	0	1	1	3	2
2017-06-04	C7	0	0	0	1	6
2017-06-04	C8	0	1	0	3	3
2017-06-04	C9	0	1	0	1	5
2017-06-04	C10	0	1	0	1	5
2017-06-04	C11	0	0	3	1	3
2017-06-04	C12	0	2	1	0	4
2017-06-04	D1	0	1	0	4	2
2017-06-04	D2	0	3	2	0	2
2017-06-04	D3	0	2	0	1	4
2017-06-04	D4	2	1	1	1	3
2017-06-04	D5	0	2	1	0	4
2017-06-04	D6	0	2	0	1	4
2017-06-04	D7	0	3	1	0	3
2017-06-04	D8	0	2	1	0	4
2017-06-04	D9	0	1	1	2	3
2017-06-04	D10	0	2	1	0	4
2017-06-04	D11	0	4	1	0	2
2017-06-04	D12	0	5	1	0	1
2017-06-04	X1	0	1	0	1	5
2017-06-04	X2	0	1	0	0	6
2017-06-04	X3	0	0	0	3	4
2017-06-04	X4	0	1	0	0	6
2017-06-04	X5	0	1	0	1	5
2017-06-04	X6	0	1	0	0	6
2017-06-04	X7	0	2	0	1	4
2017-06-04	X8	0	0	0	0	7
2017-06-04	X9	0	0	0	0	7
2017-06-04	X10	0	2	0	0	5
2017-06-04	X11	0	0	0	0	7
2017-06-04	X12	0	0	0	3	5
2017-06-05	A1	0	2	2	1	2
2017-06-05	A2	0	3	1	0	3
2017-06-05	A3	0	0	4	0	3
2017-06-05	A4	0	1	1	2	4
2017-06-05	A5	0	3	1	0	3
2017-06-05	A6	0	1	3	1	2
2017-06-05	A7	0	0	3	0	4
2017-06-05	A8	0	2	1	2	2
2017-06-05	A9	0	3	0	0	4
2017-06-05	A10	0	0	0	0	7
2017-06-05	A11	0	0	1	0	6
2017-06-05	A12	0	0	1	0	6
2017-06-05	B1	0	2	0	0	5
2017-06-05	B2	0	1	0	3	3
2017-06-05	B3	0	1	1	1	4
2017-06-05	B4	0	4	0	0	3
2017-06-05	B5	0	3	0	0	4
2017-06-05	B6	0	3	1	1	2
2017-06-05	B7	0	3	1	0	3
2017-06-05	B8	0	3	1	0	3
2017-06-05	B9	0	3	0	0	4
2017-06-05	B10	0	2	0	0	5
2017-06-05	B11	0	1	0	1	5
2017-06-05	B12	0	2	0	0	5
2017-06-05	C1	0	5	0	0	2
2017-06-05	C2	0	1	1	2	3
2017-06-05	C3	0	1	1	1	4
2017-06-05	C4	0	1	4	1	1
2017-06-05	C5	1	1	1	2	2
2017-06-05	C6	0	3	0	2	2
2017-06-05	C7	0	0	0	1	6
2017-06-05	C8	0	3	0	1	3
2017-06-05	C9	0	1	0	1	5
2017-06-05	C10	0	1	0	1	5
2017-06-05	C11	0	3	1	0	3
2017-06-05	C12	0	2	1	0	4
2017-06-05	D1	0	1	0	4	2
2017-06-05	D2	0	3	3	0	1
2017-06-05	D3	0	2	0	1	4
2017-06-05	D4	2	0	1	1	3
2017-06-05	D5	0	3	1	0	3
2017-06-05	D6	0	3	0	0	4
2017-06-05	D7	0	3	1	0	3
2017-06-05	D8	0	2	1	0	4
2017-06-05	D9	0	3	1	0	3
2017-06-05	D10	0	4	0	0	3
2017-06-05	D11	0	5	1	0	1
2017-06-05	D12	0	5	1	0	1
2017-06-05	X1	0	1	0	1	5
2017-06-05	X2	0	1	0	0	6
2017-06-05	X3	0	0	0	3	4
2017-06-05	X4	0	1	0	0	6
2017-06-05	X5	0	1	0	2	4
2017-06-05	X6	0	1	0	0	6
2017-06-05	X7	0	2	0	2	3
2017-06-05	X8	0	0	0	0	7
2017-06-05	X9	0	0	0	0	7
2017-06-05	X10	0	2	0	0	5
2017-06-05	X11	0	0	0	0	7
2017-06-05	X12	0	0	0	3	5
2017-06-06	A1	0	4	0	0	3
2017-06-06	A2	0	4	0	0	3
2017-06-06	A3	0	1	4	0	2
2017-06-06	A4	0	1	2	0	4
2017-06-06	A5	0	3	1	-	3
2017-06-06	A6	0	2	3	0	2
2017-06-06	A7	0	0	3	0	4
2017-06-06	A8	0	6	0	0	1
2017-06-06	A9	0	3	0	0	4
2017-06-06	A10	0	1	0	0	6
2017-06-06	A11	0	0	1	0	6
2017-06-06	A12	0	2	0	0	5
2017-06-06	B1	0	3	0	0	4
2017-06-06	B2	0	4	0	0	3
2017-06-06	B3	0	2	1	0	4
2017-06-06	B4	0	4	0	0	3
2017-06-06	B5	0	4	0	0	3
2017-06-06	B6	0	4	1	0	2
2017-06-06	B7	0	3	1	0	3
2017-06-06	B8	0	3	1	0	3
2017-06-06	B9	0	3	0	0	4
2017-06-06	B10	0	2	0	0	5
2017-06-06	B11	0	2	0	0	5
2017-06-06	B12	0	2	0	0	5
2017-06-06	C1	0	5	0	0	2
2017-06-06	C2	0	4	1	0	2
2017-06-06	C3	0	2	1	0	4
2017-06-06	C4	0	3	2	0	2
2017-06-06	C5	0	4	1	0	2
2017-06-06	C6	0	5	0	0	2
2017-06-06	C7	0	2	0	0	5
2017-06-06	C8	0	5	1	0	1
2017-06-06	C9	0	4	0	0	3
2017-06-06	C10	0	3	0	0	4
2017-06-06	C11	0	3	1	0	3
2017-06-06	C12	0	2	1	0	4
2017-06-06	D1	0	6	0	0	1
2017-06-06	D2	0	3	3	0	1
2017-06-06	D3	0	2	0	0	5
2017-06-06	D4	0	3	1	0	3
2017-06-06	D5	0	5	1	0	1
2017-06-06	D6	0	4	0	0	3
2017-06-06	D7	0	4	1	0	2
2017-06-06	D8	0	3	1	0	3
2017-06-06	D9	0	3	1	0	3
2017-06-06	D10	0	4	0	0	3
2017-06-06	D11	0	5	1	0	1
2017-06-06	D12	0	5	1	0	1
2017-06-06	X1	-	2	-	-	5
2017-06-06	X2	0	1	0	0	6
2017-06-06	X3	0	3	0	0	4
2017-06-06	X4	0	2	0	0	5
2017-06-06	X5	0	1	0	0	3
2017-06-06	X6	0	1	0	0	6
2017-06-06	X7	0	3	0	0	4
2017-06-06	X8	0	1	0	0	6
2017-06-06	X9	0	0	0	0	7
2017-06-06	X10	0	2	0	0	5
2017-06-06	X11	0	0	0	0	7
2017-06-06	X12	0	3	0	0	5
2017-06-07	A1	0	4	0	0	3
2017-06-07	A2	0	4	0	0	3
2017-06-07	A3	0	1	4	0	2
2017-06-07	A4	0	2	1	0	4
2017-06-07	A5	0	3	1	0	3
2017-06-07	A6	0	3	2	0	2
2017-06-07	A7	0	1	3	0	3
2017-06-07	A8	0	6	0	0	1
2017-06-07	A9	0	3	0	0	4
2017-06-07	A10	0	1	0	0	6
2017-06-07	A11	0	0	2	0	5
2017-06-07	A12	0	2	0	0	5
2017-06-07	B1	0	3	0	0	4
2017-06-07	B2	0	5	0	0	2
2017-06-07	B3	0	3	1	0	3
2017-06-07	B4	0	4	1	0	2
2017-06-07	B5	0	4	0	0	3
2017-06-07	B6	0	4	1	0	2
2017-06-07	B7	0	3	1	0	3
2017-06-07	B8	0	4	1	0	2
2017-06-07	B9	0	3	0	0	4
2017-06-07	B10	0	2	0	0	5
2017-06-07	B11	0	2	0	0	5
2017-06-07	B12	0	2	0	0	5
2017-06-07	C1	0	6	0	0	1
2017-06-07	C2	0	4	1	0	2
2017-06-07	C3	0	2	1	0	4
2017-06-07	C4	0	3	2	0	2
2017-06-07	C5	0	0	1	0	2
2017-06-07	C6	0	5	0	0	2
2017-06-07	C7	0	2	0	0	5
2017-06-07	C8	0	5	1	0	1
2017-06-07	C9	0	4	0	0	3
2017-06-07	C10	0	3	0	0	4
2017-06-07	C11	0	3	1	0	3
2017-06-07	C12	0	3	1	0	3
2017-06-07	D1	0	7	0	0	0
2017-06-07	D2	0	3	3	0	1
2017-06-07	D3	0	2	0	0	5
2017-06-07	D4	0	4	0	0	3
2017-06-07	D5	0	5	1	0	1
2017-06-07	D6	0	4	0	0	3
2017-06-07	D7	0	4	1	0	2
2017-06-07	D8	0	3	2	0	2
2017-06-07	D9	0	3	1	0	3
2017-06-07	D10	0	4	0	0	3
2017-06-07	D11	0	5	1	0	1
2017-06-07	D12	0	5	1	0	1
2017-06-07	X1	0	2	0	0	5
2017-06-07	X2	0	1	0	0	6
2017-06-07	X3	0	3	0	2	2
2017-06-07	X4	0	2	0	0	5
2017-06-07	X5	0	4	0	0	3
2017-06-07	X6	0	1	0	0	6
2017-06-07	X7	0	3	0	0	4
2017-06-07	X8	0	1	0	0	6
2017-06-07	X9	0	0	0	0	7
2017-06-07	X10	0	3	0	0	4
2017-06-07	X11	0	0	0	0	7
2017-06-07	X12	0	3	0	0	5
2017-06-08	A1	0	4	0	0	3
2017-06-08	A2	0	4	0	0	3
2017-06-08	A3	0	1	4	0	2
2017-06-08	A4	0	2	1	0	4
2017-06-08	A5	0	3	1	1	2
2017-06-08	A6	0	3	2	0	2
2017-06-08	A7	0	2	3	0	2
2017-06-08	A8	0	6	0	0	1
2017-06-08	A9	0	3	0	1	3
2017-06-08	A10	0	1	0	0	6
2017-06-08	A11	0	0	2	0	5
2017-06-08	A12	0	2	0	1	4
2017-06-08	B1	0	3	0	0	4
2017-06-08	B2	0	5	0	0	2
2017-06-08	B3	0	3	1	0	3
2017-06-08	B4	0	4	1	0	2
2017-06-08	B5	0	4	0	0	3
2017-06-08	B6	0	4	1	0	2
2017-06-08	B7	0	3	1	1	2
2017-06-08	B8	0	4	1	0	2
2017-06-08	B9	0	4	0	0	3
2017-06-08	B10	0	2	0	0	5
2017-06-08	B11	0	2	0	0	5
2017-06-08	B12	0	2	0	0	5
2017-06-08	C1	0	6	0	0	1
2017-06-08	C2	0	4	1	0	2
2017-06-08	C3	0	2	1	0	4
2017-06-08	C4	0	3	2	1	1
2017-06-08	C5	0	0	2	0	1
2017-06-08	C6	0	5	0	0	2
2017-06-08	C7	0	2	0	0	5
2017-06-08	C8	0	5	1	0	1
2017-06-08	C9	0	4	0	0	3
2017-06-08	C10	0	3	0	1	3
2017-06-08	C11	0	3	1	1	2
2017-06-08	C12	0	3	1	0	3
2017-06-08	D1	0	7	0	0	0
2017-06-08	D2	0	3	3	0	1
2017-06-08	D3	0	3	0	0	4
2017-06-08	D4	0	4	0	0	3
2017-06-08	D5	0	5	1	0	1
2017-06-08	D6	0	4	0	0	3
2017-06-08	D7	0	4	1	0	2
2017-06-08	D8	0	3	2	0	2
2017-06-08	D9	0	3	1	0	3
2017-06-08	D10	0	4	0	1	2
2017-06-08	D11	0	6	1	0	0
2017-06-08	D12	0	5	1	0	1
2017-06-08	X1	0	4	0	0	3
2017-06-08	X2	0	1	0	0	6
2017-06-08	X3	0	3	0	2	2
2017-06-08	X4	0	3	0	1	3
2017-06-08	X5	0	4	0	1	2
2017-06-08	X6	0	1	0	0	6
2017-06-08	X7	0	3	0	0	4
2017-06-08	X8	0	1	0	0	6
2017-06-08	X9	0	0	0	0	7
2017-06-08	X10	0	3	0	0	4
2017-06-08	X11	0	0	0	0	7
2017-06-08	X12	0	3	0	0	5
2017-06-09	A1	0	4	0	0	3
2017-06-09	A2	0	4	0	0	3
2017-06-09	A3	0	1	4	0	2
2017-06-09	A4	0	2	1	0	4
2017-06-09	A5	0	4	1	0	2
2017-06-09	A6	0	4	2	0	1
2017-06-09	A7	0	2	3	0	2
2017-06-09	A8	0	6	0	0	1
2017-06-09	A9	0	3	0	1	3
2017-06-09	A10	0	1	0	0	6
2017-06-09	A11	0	0	2	0	5
2017-06-09	A12	0	2	0	2	3
2017-06-09	B1	0	3	0	1	3
2017-06-09	B2	0	6	0	0	1
2017-06-09	B3	0	3	1	0	3
2017-06-09	B4	0	4	1	0	2
2017-06-09	B5	0	4	0	0	3
2017-06-09	B6	0	4	1	0	2
2017-06-09	B7	0	3	1	1	2
2017-06-09	B8	0	4	1	0	2
2017-06-09	B9	0	4	0	0	3
2017-06-09	B10	0	2	0	1	4
2017-06-09	B11	0	2	0	0	5
2017-06-09	B12	0	2	0	0	5
2017-06-09	C1	0	6	0	0	1
2017-06-09	C2	0	4	1	0	2
2017-06-09	C3	0	2	2	0	3
2017-06-09	C4	0	5	2	0	0
2017-06-09	C5	0	5	1	0	1
2017-06-09	C6	0	5	0	0	2
2017-06-09	C7	0	2	0	0	5
2017-06-09	C8	0	5	1	0	1
2017-06-09	C9	0	4	0	0	3
2017-06-09	C10	0	4	0	0	3
2017-06-09	C11	0	3	1	1	2
2017-06-09	C12	0	3	1	0	3
2017-06-09	D1	0	7	0	0	0
2017-06-09	D2	0	3	3	0	1
2017-06-09	D3	0	3	0	0	4
2017-06-09	D4	0	4	0	0	3
2017-06-09	D5	0	5	1	1	0
2017-06-09	D6	0	4	0	0	3
2017-06-09	D7	0	4	1	0	2
2017-06-09	D8	0	4	1	1	1
2017-06-09	D9	0	4	1	0	2
2017-06-09	D10	0	5	0	0	2
2017-06-09	D11	0	6	1	0	0
2017-06-09	D12	0	5	1	0	1
2017-06-09	X1	0	4	0	0	3
2017-06-09	X2	0	1	0	0	6
2017-06-09	X3	0	3	0	2	2
2017-06-09	X4	0	3	0	1	3
2017-06-09	X5	0	4	0	1	2
2017-06-09	X6	0	3	0	0	4
2017-06-09	X7	0	3	0	0	4
2017-06-09	X8	0	1	0	0	6
2017-06-09	X9	0	0	0	0	7
2017-06-09	X10	0	3	0	0	4
2017-06-09	X11	0	0	0	1	6
2017-06-09	X12	0	3	0	0	5
2017-06-10	A1	0	4	0	0	3
2017-06-10	A2	0	5	0	0	2
2017-06-10	A3	0	1	4	0	2
2017-06-10	A4	0	3	1	0	3
2017-06-10	A5	0	5	1	0	1
2017-06-10	A6	0	4	2	0	1
2017-06-10	A7	0	3	3	0	1
2017-06-10	A8	0	6	0	0	1
2017-06-10	A9	0	3	0	0	3
2017-06-10	A10	0	2	0	0	5
2017-06-10	A11	0	0	2	0	5
2017-06-10	A12	0	2	0	2	3
2017-06-10	B1	0	5	0	0	2
2017-06-10	B2	0	6	0	0	1
2017-06-10	B3	0	3	1	0	3
2017-06-10	B4	0	6	0	0	1
2017-06-10	B5	0	5	0	0	2
2017-06-10	B6	0	4	1	0	2
2017-06-10	B7	0	3	1	1	2
2017-06-10	B8	0	5	1	0	1
2017-06-10	B9	0	4	0	0	3
2017-06-10	B10	0	4	0	0	3
2017-06-10	B11	0	2	0	0	5
2017-06-10	B12	0	2	0	0	5
2017-06-10	C1	0	6	0	0	1
2017-06-10	C2	0	4	1	0	2
2017-06-10	C3	0	2	2	0	3
2017-06-10	C4	0	5	2	0	0
2017-06-10	C5	0	5	1	0	1
2017-06-10	C6	0	5	0	0	2
2017-06-10	C7	0	2	0	0	5
2017-06-10	C8	0	6	F	0	0
2017-06-10	C9	0	6	0	0	1
2017-06-10	C10	0	4	0	0	3
2017-06-10	C11	0	4	1	0	2
2017-06-10	C12	0	2	2	0	3
2017-06-10	D1	0	7	0	0	0
2017-06-10	D2	0	3	3	0	1
2017-06-10	D3	0	4	0	0	3
2017-06-10	D4	0	5	0	0	2
2017-06-10	D5	0	6	1	0	0
2017-06-10	D6	0	6	0	0	1
2017-06-10	D7	0	4	1	0	2
2017-06-10	D8	0	7	0	0	0
2017-06-10	D9	0	4	1	0	2
2017-06-10	D10	0	6	0	0	1
2017-06-10	D11	0	6	1	0	0
2017-06-10	D12	0	5	1	1	0
2017-06-10	X1	0	4	0	0	3
2017-06-10	X2	0	1	0	0	6
2017-06-10	X3	0	3	0	2	2
2017-06-10	X4	0	3	0	1	3
2017-06-10	X5	0	4	0	1	2
2017-06-10	X6	0	5	0	0	2
2017-06-10	X7	0	3	0	0	4
2017-06-10	X8	0	2	0	0	5
2017-06-10	X9	0	0	0	0	7
2017-06-10	X10	0	3	0	0	4
2017-06-10	X11	0	1	0	0	6
2017-06-10	X12	0	3	0	0	5

## Sheet: Growth
Measurement Week	Treatment	Coral Individual	Area (mm2)	Perimeter (mm)	Feret's Diameter (mm)	Minimum Caliper Diameter (mm)		Nomenclature	Treatment
1	A	A3.3	1.246	4.409	1.497	1.183		A	PLA/PHA
1	A	A3.4	1.02	4.884	1.355	1.106		B	nGen
1	A	A5	1.019	3.718	1.274	1.032		C	XT
1	A	A7.1	1.4	5.144	1.926	1.075		D	SS
1	A	A7.2	0.823	3.691	1.415	0.75
1	A	A11.1	0.708	3.194	1.067	0.891
1	A	A11.2	0.473	2.562	0.935	0.705
1	B	B6	1.92	5.157	1.729	1.474
1	B	B8	1.638	6.376	1.733	1.482
1	C	C2	1.197	4.832	1.46	1.183
1	C	C3	1.662	4.831	1.68	1.293
1	C	C4.1	1.446	4.456	1.472	1.326
1	C	C4.2	0.842	3.419	1.209	0.945
1	C	C5	1.161	4.031	1.495	1.02
1	C	C11	1.072	4.072	1.365	1.145
1	C	C12.1	2.076	5.268	1.733	1.585
1	C	C12.2	1.547	4.651	1.66	1.198
1	D	D2	1.8	4.933	1.712	1.397
1	D	D7	0.323	2.136	0.734	0.61
1	D	D9	1.436	4.695	1.659	1.169
1	D	D11	1.254	4.184	1.4	1.171
1	D	D12	0.631	3.051	1.135	0.701
4	A	A3.3	1.279	4.518	1.556	1.136
4	A	A3.4	1.747	4.861	1.638	1.393
4	A	A5	1.711	4.853	1.721	1.339
4	A	A7.1	1.622	4.705	1.613	1.326
4	A	A7.2	2.039	5.279	1.904	1.453
4	A	A11.1	0.983	3.713	1.34	0.974
4	A	A11.2	1.198	4.047	1.405	1.088
4	B	B6	2.269	5.696	1.887	1.592
4	B	B8	1.792	4.995	1.672	1.394
4	C	C2	2.42	5.82	2.191	1.413
4	C	C3	2.409	5.937	2.226	1.481
4	C	C4.1	1.937	5.074	1.73	1.543
4	C	C4.2	2.177	5.45	1.998	1.458
4	C	C5	2.324	5.724	2.133	1.433
4	C	C11	3.064	6.363	2.137	1.856
4	C	C12.1	3.995	7.38	2.361	2.216
4	C	C12.2	1.976	5.206	1.848	1.484
4	D	D2	2.171	5.453	1.766	1.566
4	D	D7	1.734	4.775	1.574	1.446
4	D	D9	1.816	4.924	1.642	1.502
4	D	D11	2.021	5.207	1.708	1.585
4	D	D12	2.117	5.347	1.854	1.448
8	A	A3.3	1.97	5.171	1.797	1.448
8	A	A3.4	2.16	5.383	1.809	1.548
8	A	A5	1.767	4.985	1.784	1.277
8	A	A7.1	2.484	5.793	1.928	1.711
8	A	A7.2	3.565	7.105	2.623	1.732
8	A	A11.1	1.254	4.116	1.429	1.167
8	A	A11.2	2.31	5.6	1.82	1.675
8	B	B6	2.515	5.898	1.974	1.733
8	B	B8	2.211	5.462	1.926	1.573
8	C	C2	2.606	5.993	2.157	1.611
8	C	C3	3.237	6.64	2.397	1.775
8	C	C4.1	1.939	5.062	1.683	1.486
8	C	C4.2	2.507	5.892	2.157	1.507
8	C	C5	2.703	6.107	2.133	1.624
8	C	C11	3.139	6.47	2.133	1.934
8	C	C12.1	5.499	8.577	2.77	2.553
8	C	C12.2	2.207	5.517	1.9	1.572
8	D	D2	3.303	6.844	2.508	1.683
8	D	D7	3.091	6.448	2.203	1.852
8	D	D9	2.585	6.009	2.182	1.564
8	D	D11	2.555	5.846	2.053	1.599
8	D	D12	2.178	6.034	2.313	1.178
12	A	A3.3	1.986	5.228	1.865	1.426
12	A	A3.4	2.731	6.408	2.21	1.669
12	A	A5	1.919	5.17	1.745	1.435
12	A	A7.1	2.743	6.256	2.238	1.717
12	A	A7.2	3.6	7.287	2.692	1.741
12	A	A11.1	1.277	4.129	1.401	1.218
12	A	A11.2	2.653	6.026	2.043	1.694
12	B	B6	2.612	6.03	2.062	1.682
12	B	B8	2.351	5.699	1.868	1.633
12	C	C2	2.854	6.238	2.237	1.714
12	C	C3	3.047	6.494	2.392	1.621
12	C	C4.1	2.138	5.345	1.826	1.55
12	C	C4.2	2.997	6.504	2.4	1.722
12	C	C5	2.855	6.352	2.307	1.606
12	C	C11	3.485	6.84	2.286	2.02
12	C	C12.1	5.372	8.537	2.83	2.504
12	D	C12.2	2.717	6.205	2.154	1.625
12	D	D2	3.469	6.85	2.406	1.979
12	D	D7	3.33	6.66	2.202	2.018
12	D	D9	2.784	6.205	2.195	1.644
12	D	D11	2.707	6.035	2.037	1.742
12		D12	2.648	6.07	2.126	1.573

## Sheet: Mortality
Treatment	Total Settled	Total Died	Post-Settlement Mortality (%)		Nomenclature	Treatment		Filament	Mortality %	SE %
A1	2	2	100		A	PLA/PHA		PLA	65	13.71
A11	2	0	0		B	nGen		Ngen	81.8182	14.869
A12	1	1	100		C	XT		XT	52.9412	13.0618
A2	2	2	100		D	SS		SS	61.5385	16.7692
A3	4	2	50
A4	1	1	100
A5	1	0	0
A6	3	3	100
A7	3	1	33.3333
A8	1	1	100
B3	1	1	100
B4	3	3	100
B5	1	1	100
B6	1	0	0
B7	1	1	100
B8	2	1	50
B9	2	2	100
C10	1	1	100
C11	3	2	66.6667
C12	2	0	0
C2	1	0	0
C3	2	1	50
C4	4	2	50
C5	2	1	50
C6	1	1	100
C8	1	1	100
D10	1	1	100
D11	1	0	0
D12	1	0	0
D2	3	2	66.6667
D4	1	1	100
D5	1	1	100
D7	1	0	0
D8	3	3	100
D9	1	0	0
